# Supplementary material for: Divergent Survival Outcomes Associated with Elevated Branched-Chain Amino Acid Levels among Older Adults with or without Hypertension and Diabetes: A Validated, Prospective, Longitudinal Follow-Up Study
Source: Biomolecules. 2023 Aug 16;13(8):1252. doi: 10.3390/biom13081252 (PMC10452866; doi:10.3390/biom13081252)
Supplement: Supplementary file 1 [file biomolecules-13-01252-s001.zip]

Archive with 1 entries (1 files):
- biomolecules-2478160-supplementary.pdf
